# Supplementary material for: Total Protein Content, Amino Acid Composition and Eating-Quality Evaluation of Foxtail Millet (Setaria italica (L.) P. Beauv)
Source: Foods. 2022 Dec 22;12(1):31. doi: 10.3390/foods12010031 (PMC9818070; doi:10.3390/foods12010031)
Supplement: Supplementary file 1 [file foods-12-00031-s001.zip]

Archive with 1 entries (1 files):
- foods-2042697-supplementary.xlsx
