# Supplementary material for: Total Protein Content, Amino Acid Composition and Eating-Quality Evaluation of Foxtail Millet (Setaria italica (L.) P. Beauv)
Source: Foods. 2022 Dec 22;12(1):31. doi: 10.3390/foods12010031 (PMC9818070; doi:10.3390/foods12010031)
Supplement: Supplementary file 1 [file foods-12-00031-s001.zip › foods-2042697-supplementary.xlsx]

## Sheet: Table S1
Table S1 Name and source of 320 varieties of foxtail millet
Number	Variety name	Germplasm source	Number	Variety name	Germplasm source
B1	Paoziyanguzi-1	Heilongjiang, China	B232	Guang37	Guangxi , China
B5	Yazizui	Heilongjiang, China	B233	Geqing No.1	Xinjiang, China
B9	Xiaojinzhuo	Heilongjiang, China	B234	Miquanguzi	Xinjiang, China
B10	Huangshatuchugu	Heilongjiang, China	B235	Yangmaonuo	Hubei , China
B12	Hongzhangu	Heilongjiang, China	B236	Hongbanuo1	Hubei, China
B13	Longzhua	Heilongjiang, China	B237	Dabaitiao	Ningxia, China
B14	Ribengu	Heilongjiang, China	B238	Dahuanggu	Ningxia, China
B18	Beihuang No.4	Moscow, Russia	B239	Jingu35	Shanxi, China
B20	Huangzhangu	Jilin, China	B240	Baishagu	Ningxia, China
B21	Heiniangu	Liaoning, China	B241	Damaosui	Henan , China
B23	Dahandanzhangu	Liaoning, China	B242	Zhongmouyibaogu	Henan, China
B24	Jindaobaqi	Liaoning, China	B243	Daluochuigu	Henan, China
B25	Wanmaozhuazhan	Liaoning, China	B244	Jizhuahuanggu	Henan, China
B26	Jingu No.5	Liaoning, China	B245	Hongergu	Qinghai, China
B27	Longgu	Liaoning, China	B246	Zhejiang692	Zhejiang, China
B28	Qisimizi	Liaoning, China	B247	Jinfen52	Shanxi, China
B29	Jiangu	Inner Mongolia, China	B248	Longzhuanuo	Sichuan, China
B30	Erheisheyao	Inner Mongolia, China	B249	Wuzhuanuoxiaogu	Sichuan, China
B31	Baiyousha	Inner Mongolia, China	B253	Xiansu	Jiangsu, China
B32	Jiangu	Inner Mongolia, China	B254	Nuosu	Jiangsu, China
B36	Daqinggu	Inner Mongolia, China	B255	Huangsu	Jiangxi, China
B37	Xiaoqinggu	Gansu, China	B256	Maosu	Jiangxi, China
B38	Daqingmiaoyuci	Gansu, China	B257	Zhamasu	Jiangxi, China
B39	Jingyuan No.3 zhuyeqing	Gansu, China	B258	Erbaigu	Xinjiang, China
B40	Yatache	Shanxi, China	B260	Huangnanuo	Hunan, China
B41	Qingmiaozhanzhan	Shanxi, China	B261	Qinggu	Tibet, China
B42	Qingruangu	Shanxi, China	B264	Mengjingu No.1	Inner Mongolia, China
B43	Yatache	Shanxi, China	B265	Chigu No.4	Inner Mongolia, China
B44	Liulenggu	Shanxi, China	B266	Unknown	Unknown
B45	Xiangyanggu	Shanxi, China	B267	Unknown	Unknown
B46	Maotigu	Shanxi, China	B268	Chigu No.8	Inner Mongolia, China
B48	Maomaoliang	Hebei, China	B270	Unknown	Unknown
B49	Qianchuanjingu	Beijing, China	B271	Unknown	Unknown
B50	Huangmiaoguzi	Beijing, China	B272	Huangjinmiao	Inner Mongolia, China
B51	Loulixiu	Hebei, China	B274	Jigu18	Hebei, China
B52	Lumiqinggu	Hebei, China	B275	Unknown	Unknown
B53	Xiaojinjun	Hebei, China	B277	Jigu21	Hebei, China
B54	Xiaozigen	Hebei, China	B278	Jigu22	Hebei, China
B55	Shengtouhuanggu	Henan, China	B279	Jigu24	Hebei, China
B56	Qiumaoyu	Henan, China	B282	Xiaoxiangmi	Hebei, China
B57	Qiangbiansui	Henan, China	B283	K325	Hebei, China
B59	Xinnonggu②	Henan, China	B284	Jigu15	Hebei, China
B60	Qinggu	Henan, China	B286	Henggu No.9	Hebei, China
B61	Liushaibai	Henan, China	B287	2015	Hebei, China
B62	Huangzhangu	Shandong, China	B288	8322-14	Hebei, China
B64	60Tianhuangtang	Shandong, China	B289	Shuxiang No.1	Hebei, China
B65	Qingmiaozhangu	Shandong, China	B290	Unknown	Unknown
B66	Zaogu	Shandong, China	B291	Cang344	Hebei, China
B67	Jingu21	Shanxi, China	B292	Baixiangyu	Unknown
B68	Foshou	Tianjin, China	B293	Nei701	Unknown
B69	Xiaoqinggu	Hebei, China	B294	Liaogu No.1	Unknown
B70	Shiliuzi	Hebei, China	B295	09Dong-Chuang140	Unknown
B71	Zigenhong	Hebei, China	B296	Huangjingu	Hebei, China
B75	Jinpingguzi	Shandong, China	B297	Kuanjiu	Hebei, China
B76	170	Shandong, China	B298	03-992	Hebei, China
B79	Shawanguzi	Xinjiang, China	B299	Heiguzi	Hebei, China
B80	Jingu54	Shanxi, China	B300	Hongguzi	Hebei, China
B81	Gouweisu	Hainan, China	B301	Baogu18	Hebei, China
B82	Zhaohenuo	Japan	B302	An04-4705	Henan, China
B83	Jingu57	Shanxi, China	B303	An04-5014	Henan, China
B84	Ise-455	America	B304	An06-4113	Henan, China
B85	Kraftborn	Netherlands	B305	An07-Hai4065	Henan, China
B86	Set64/82	Germany	B306	An06h-8023	Henan, China
B87	Tutou	America	B309	Yugu1	Henan, China
B88	Jinde	America	B310	Yugu2	Henan, China
B89	Depu	America	B311	GS Yugu5	Henan, China
B90	S1359	Overseas	B312	Yugu7	Henan, China
B91	Qitouhuang	Jiangsu, China	B313	An93-15	Henan, China
B92	Zhushanuo	Hubei, China	B314	Yugu14	Henan, China
B93	Jingu29	Shanxi, China	B315	Zheng05-2	Henan, China
B95	Nongjiazhong	Heilongjiang, China	B316	Ji07607	Shandong, China
B98	Anfeng	Heilongjiang, China	B317	Ji07610	Shandong, China
B100	Hongzhangu	Heilongjiang, China	B318	Unknown	Unknown
B102	Hongzhangu	Jilin, China	B319	Unknown	Unknown
B108	Oulihong	Inner Mongolia, China	B320	Unknown	Unknown
B112	Xiaoshebaigu	Shanxi, China	B321	Lugu8	Shandong, China
B114	Yugenze	Japan	B322	Unknown	Unknown
B115	Longzhuagu	Gansu, China	B323	Lugu10	Shandong, China
B116	Qiegu	Gansu, China	B324	Jigu11	Shandong, China
B117	Gahonggu	Gansu, China	B328	Honggaigu	Beijing, China
B118	Xiaohonggu	Gansu, China	B330	Jinsuigu1	Gansu, China
B119	Hongmaogu	Gansu, China	B331	Longgu10	Gansu, China
B122	Xiaohonggu	Qinghai, China	B332	Longgu11	Gansu, China
B123	Baimaogu	Qinghai, China	B334	Longgu4	Gansu, China
B124	Daqingjie	Unknown	B335	Longgu5	Gansu, China
B125	Guzi	Qinghai, China	B336	Longgu6	Gansu, China
B127	Guzi	Xinjiang, China	B337	Longgu7	Gansu, China
B128	Huanggu	Xinjiang, China	B338	Longgu8	Gansu, China
B129	Guzi	Xinjiang, China	B339	Unknown	Unknown
B130	Babainian	Hebei, China	B340	Longsu2	Gansu, China
B131	Xiaowuguzi	Hebei, China	B341	Gonggu65	Jilin, China
B132	Zigangu	Heilongjiang, China	B343	Gongai2	Jilin, China
B136	Longfu60533	Heilongjiang, China	B344	Zhaogu12	Liaoning, China
B137	2450473	Jilin, China	B345	Zhaogu13	Liaoning, China
B139	Yeguzi-1	Gansu, China	B346	Jixiang1	Hebei, China
B141	Xiaojingu	Heilongjiang, China	B347	Jigu25	Hebei, China
B142	Baishagu	Heilongjiang, China	B348	Baimi1	Hebei, China
B144	60Tianhuanjia	Jilin, China	B349	Gufeng1	Hebei, China
B145	Xiaohuangguzi	Jilin, China	B350	Gufeng2	Hebei, China
B147	Yazizui	Jilin, China	B352	Jingu1	Hebei, China
B148	Yeguzi	Jilin, China	B354	Jigu28	Hebei, China
B149	Lamahuang	Liaoning, China	B355	Jigu30	Hebei, China
B150	Hongmiaoniutougou	Inner Mongolia, China	B356	206058	Hebei, China
B151	Hongnuogu	Ningxia, China	B358	Canggu4	Hebei, China
B152	Honggu	Ningxia, China	B359	Cang555	Hebei, China
B153	Hongrangu	Ningxia, China	B360	Jigu12	Hebei, China
B155	Daliangzhougu	Gansu, China	B361	Cang156	Hebei, China
B156	Xiaosanbian	Gansu, China	B362	Unknown	Unknown
B157	Niumaobai	Shanxi, China	B363	Chenggu12	Hebei, China
B160	Yazizui	Hebei, China	B364	Gonggu5	Jilin, China
B162	Leshanbainuo	Sichuan, China	B365	Gonggu5-1	Jilin, China
B164	Heigu	Tibet, China	B366	Gongguxin7	Jilin, China
B166	Chaqinggu	Tianjin, China	B367	Gonggu31	Jilin, China
B167	Dongshangu	Hebei, China	B368	Gonggu60	Jilin, China
B168	Jiugu	Hebei, China	B369	Gonggu61	Jilin, China
B169	Qitoubai	Hebei, China	B371	Unknown	Unknown
B170	Maomaogu	Hebei, China	B373	Gonggu67	Jilin, China
B171	Hebeiwu	Hebei, China	B374	Gonggu69	Jilin, China
B172	Bachagu	Henan, China	B377	Gonggu72	Jilin, China
B173	Zimeigu	Shandong, China	B378	Gonggu73	Jilin, China
B174	Luoziwei	Shandong, China	B380	Gonggu75(E496)	Jilin, China
B175	Guang37	Guangxi, China	B382	Gongai4	Jilin, China
B176	Jiangan6	Shandong, China	B384	Unknown	Unknown
B180	Datonghuang	Shanxi, China	B385	Baigu9	Jilin, China
B181	Youzhi No.18	Shanxi, China	B386	Zhaogu14	Liaoning, China
B182	Heguzi	Shanxi, China	B387	Zhaogu15	Liaoning, China
B183	Baijiugu	Shaanxi, China	B388	Unknown	Unknown
B184	Huangjiugenqi	Shaanxi, China	B389	Longgu31	Heilongjiang, China
B187	Zhouliwei	Shaanxi, China	B390	Longgu32	Heilongjiang, China
B188	Bailiaojiang	Shaanxi, China	B391	216	Heilongjiang, China
B189	Liuzhizao	Shaanxi, China	B392	07-7002	Heilongjiang, China
B190	Hongjiugu	Shaanxi, China	B393	Longgu25	Heilongjiang, China
B193	Nuosuguzi	Shaanxi, China	B394	Longgu26	Heilongjiang, China
B194	Zhuyeqing	Gansu, China	B396	Longgu28	Heilongjiang, China
B195	Dahongmaogu	Gansu, China	B397	Neixuan No.10	Heilongjiang, China
B196	Zhuyeqing	Gansu, China	B398	Neixuan No.11	Heilongjiang, China
B198	Jingu42	Shanxi, China	B400	Neixuan No.13	Heilongjiang, China
B199	Maoshigu	Qinghai, China	B402	Neixuan No.15	Heilongjiang, China
B202	Jinshu	Sichuan, China	B404	2887609	Jilin, China
B203	Xiaolibai	Hebei, China	B405	200108-2	Jilin, China
B204	DA3	Hebei, China	B407	Jiugu9	Jilin, China
B205	Xian256B	Hebei, China	B408	Jiugu11	Jilin, China
B206	Bianqu No.1 4n	Shaanxi, China	B409	Unknown	Unknown
B208	338A	Inner Mongolia, China	B410	Unknown	Unknown
B209	Xi1-2-4	Shaanxi, China	B412	Jingu33	Shanxi, China
B210	Zhanxiaomi	Guangxi, China	B413	Jingu23	Shanxi, China
B214	Zheng204(1)	Henan, China	B414	Jingu25	Shanxi, China
B215	Zheng448	Henan, China	B415	Jingu31	Shanxi, China
B217	Zheng737(9)	Henan, China	B416	Datong27	Shanxi, China
B218	Tie9037	Liaoning, China	B418	Chang0301	Shanxi, China
B219	1/1/60	Beijing, China	B419	Changnong25	Shanxi, China
B221	Xiaomi	Guizhou, China	B421	Qinghuang2	Shanxi, China
B222	Gouweisu	Hainan, China	B422	Fenxuan3	Unknown
B224	Gouweisu	Hainan, China	B423	Unknown	Unknown
B225	Baigu	Tibet, China	B424	Unknown	Unknown
B227	Shengtouzi	Jiangsu, China	B428	Pingdingdagu	Shanxi, China
B228	Baishaliu	Jiangsu, China	B429	Changsheng08	Unknown
B229	Hongzhangu	Jiangsu, China	B430	Unknown	Unknown
B230	Honggu	Tibet, China	B431	Changgu1	Unknown
B231	Guang8	Guangxi, China	B435	Yugu1	Unknown

## Sheet: Table S2
Table S2 The soil conditions in three plant environments
Environment	soil organic matter (g/kg)	alkali-hydrolyzable nitrogen (mg/kg)	available phosphorus (mg/kg)	available kalium (mg/kg)	pH	Mn	Fe	Cu	Zn	Ca	Mg
E1	14.3922	48.825	5.80257	110.23	8.072	6.12373	0.0155	0.0006	0.0014	2.8	0.406667
E2	15.0878	65.275	10.228	177.365	7.952	12.2707	0.0220333	0.004	0.0258	3.86667	0.403333
E3	10.4631	57.225	28.462	249.353	7.742	12.6593	0.0280333	0.00686667	0.00316667	7.5	0.316667

## Sheet: Table S3
Table S3 EAA content in WHO, FAO, UNU models(mg/g pro)
Options	Amino acid species
Essential Amino Acids	His	Ile	Leu	Lys	Met+Cys	Phe+Tyr	Thr	Val
Scoring Pattern	15	30	59	45	22	38	23	39

## Sheet: Table S4
Table S4 Ten foxtail millet varieties with relatively stable protein content(%) in three environments
Variety	E1	E2	E3	AV	SD	AV±SD	CV(%)
B28	12.43±0.32b	14.87±0.19b	13.72±0.31b	13.67	1	13.67±1.00a	7.31
B95	12.47±0.41ab	13.21±0.77b	13.68±0.81ab	13.12	0.5	13.12±0.50a	3.81
B117	12.03±0.79b	12.73±0.12b	12.51±0.23b	12.42	0.29	12.42±0.29a	2.33
B139	13.4±0.27a	13.09±0.56a	13.17±0.85a	13.22	0.13	13.22±0.13a	0.98
B331	12.53±0.71ab	12.45±0.69b	12.26±0.74ab	12.41	0.11	12.41±0.11a	0.88
B203	7.65±0.54c	7.98±0.39c	8.27±0.52d	7.97	0.25	7.97±0.25b	3.14
B404	6.89±0.43cd	7.94±0.55c	8.08±0.33c	7.64	0.53	7.64±0.53bc	6.93
B428	6.22±0.03d	7.88±0.21c	7.7±0.34c	7.27	0.74	7.27±0.74bc	10.18
B414	5.5±0.27e	7.85±0.40c	6.96±0.33cd	6.77	0.97	6.77±0.97c	14.32
B413	6.54±0.46cd	7.13±0.46c	6.79±0.05d	6.82	0.24	6.82±0.24c	3.52
Note: E1:Datong City in Shanxi Province; E2:Jinzhong City in Shanxi Province; E3:Jincheng City in Shanxi Province; SD: standard deviation; AV: average total protein content; CV: coefficient of variable; Different lowercase letters(a,b,c) represent significant at the 0.05 level(P＜0.05).

## Sheet: Table S5-7
Table S5 AAS(%) of ten foxtail millet varieties in the E1
Essential Amino Acids	Amino Acids Scoring Pattern	B28	B95	B117	B139	B331	B203	B404	B413	B414	B428
	(FAO/WHO/UNU)
His	15	100.08	97.58	86.08	106.44	86.4	62.03	65.04	72.01	64.68	70.08
Ile	30	92.34	94.85	82.13	107.65	91.99	53.2	57.27	61.09	61.93	60.8
Leu	59	155.35	163.32	138.01	199.28	127.72	83.64	92.71	90.65	92.32	90.15
Lys	45	39.02	31.43	28.66	27.83	32.46	27.19	30.15	32.67	28.79	32.7
Met+Cys	22	105.38	99.65	104.14	95.41	120.7	55.98	61.89	75.76	56.03	74.06
Phe+Tyr	38	159.94	153.69	136.27	171.43	132.22	94.39	99.49	108.57	100.66	105.76
Thr	23	114.72	111.72	101.03	118.47	100	69.13	73.77	77.47	75.54	75.81
Val	39	93.52	93.44	81.11	105.35	83.48	57.34	60.97	63.41	62.91	63.2
Table S6 AAS(%) of ten foxtail millet varieties in the E2
Essential Amino Acids	Amino Acids Scoring Pattern	B28	B95	B117	B139	B331	B203	B404	B413	B414	B428
	(FAO/WHO/UNU)
His	15	109.26	95.87	98.11	98.79	99.2	64.26	78.64	61.68	65.64	72.47
Ile	30	104.53	91.49	94.29	93.58	91.42	56.86	63.03	53.45	60.45	65.97
Leu	59	180.25	152.37	161.62	162.37	143.45	89.55	96.49	78.78	92.43	99.33
Lys	45	37.38	33.08	29.4	28.62	32.3	26.68	35.27	23.97	28.3	31.59
Met+Cys	22	108.27	92.13	112.04	97.07	99.18	57.8	67.68	63.74	58.2	69.66
Phe+Tyr	38	174.25	149.55	165.57	158.02	152.72	96.3	108.64	96.36	100.89	111.66
Thr	23	123.57	108.6	113.5	106.63	110.54	72.87	82.17	65.67	74.88	78.16
Val	39	104.67	92.53	92.6	95.07	92.94	61.45	69.56	55.83	65.64	66.69
Table S7 AAS(%) of ten foxtail millet varieties in the E3
Essential Amino Acids	Amino Acids Scoring Pattern	B28	B95	B117	B139	B331	B203	B404	B413	B414	B428
	(FAO/WHO/UNU)
His	15	89.14	110.44	106.13	117.53	109.43	72.22	69.37	61.57	67.59	68.83
Ile	30	81.03	101.98	103.3	100.06	103.67	61.42	60.78	50.16	64.89	60.38
Leu	59	133.27	169.32	176.4	167.95	154.14	97.65	97.62	71.93	101	92.4
Lys	45	36.28	40.31	31.18	39.73	36.2	27.31	29	27.91	26.45	29.27
Met+Cys	22	85.66	97.81	126	98.76	130.4	67.24	65.68	60.94	70.92	60.03
Phe+Tyr	38	139.92	167.5	176.89	172.03	169.28	106.24	104.83	91.73	106.95	104.24
Thr	23	101.36	121.77	123.36	117.56	122.08	77.63	76.47	63.76	78.1	73.44
Val	39	84.65	103.72	100.8	105.62	101.61	65.35	66.31	52.56	69.33	64.71

## Sheet: Table S8-10
Table S8 EAAI values of 10 foxtail millet varieties in E1 area
Essential Amino Acids	Amino Acids Scoring pattern (FAO/WHO/UNU)	B28	B95	B117	B139	B331	B203	B404	B413	B414	B428
His	15	15.01±0.23b	14.64±0.37b	12.91±0.25c	15.97±0.34a	12.96±0.46c	9.3±0.25e	9.76±0.32e	10.8±0.31d	9.7±0.22e	10.51±0.37de
Ile	30	27.7±0.93b	28.45±0.82b	24.64±0.83c	32.3±0.86a	27.6±1.01b	15.96±0.5f	17.18±0.32e	18.33±0.6d	18.58±0.45d	18.24±0.4d
Leu	59	91.66±2.14b	96.36±2.52b	81.43±2.22c	117.57±3.88a	75.35±1.14d	49.35±0.9f	54.7±1.87e	53.49±1.03e	54.47±1.46e	53.19±1.47e
Lys	45	17.56±0.3a	14.14±0.26bc	12.9±0.35cd	12.52±0.47cd	14.61±0.44b	12.23±0.21d	13.57±0.29d	14.7±0.2b	12.96±0.34cd	14.72±0.23b
Met+Cys	22	23.18±0.6b	21.92±0.45c	22.91±0.64bc	20.99±0.46d	26.55±0.92a	12.31±0.34g	13.62±0.37f	16.67±0.5e	12.33±0.41eg	16.29±0.49e
Phe+Tyr	38	60.77±1.88ab	58.4±1.5b	51.78±1.88c	65.15±1.95a	50.24±1.14c	35.87±0.95f	37.8±1ef	41.26±1.31d	38.25±1.09e	40.18±1.01d
Thr	23	26.39±0.97a	25.7±0.66a	23.24±0.5b	27.25±0.78a	23±0.88b	15.9±0.58d	16.97±0.62cd	17.82±0.68c	17.37±0.4c	17.44±0.31c
Val	39	36.47±1.24b	36.44±1.17b	31.63±0.23c	41.09±0.33a	32.56±0.68c	22.36±0.72e	23.78±0.72de	24.73±0.6d	24.54±0.66d	24.65±0.32d
LAA		Lys	Lys	Lys	Lys	Lys	Lys	Lys	Lys	Lys	Lys
EAAI (%)		100.16	96.62	86.9	103.31	90.22	59.5	64.19	69.21	64.11	68.26
Note: LAA: limiting amino acid; EAAI: essential amino acid index; Different lowercase letters(a,b,c...) represent significant at the 0.05 level(P＜0.05).
Table S9 EAAI values of ten foxtail millet varieties in E2 area
Essential Amino Acids	Amino Acids Scoring pattern (FAO/WHO/UNU)	B28	B95	B117	B139	B331	B203	B404	B413	B414	B428
His	15	16.39±0.37a	14.38±0.18b	14.72±0.53b	14.82±0.47b	14.88±0.5b	9.64±0.38e	11.8±0.1c	9.25±0.33e	9.85±0.2e	10.87±0.3d
Ile	30	31.36±1.06a	27.45±0.91b	28.29±0.94b	28.07±0.87b	27.43±0.98b	17.06±0.33e	18.91±0.37cd	16.03±0.56e	18.14±0.39d	19.79±0.72c
Leu	59	106.35±1.53a	89.9±3.27bc	95.36±3.67b	95.8±2.09b	84.64±2.63c	52.83±1.42e	56.93±2.06de	46.48±0.78f	54.53±1.32de	58.6±1.66d
Lys	45	16.82±0.53a	14.88±0.46b	13.23±0.3c	12.88±0.2c	14.53±0.11b	12.01±0.13d	15.87±0.46ab	10.79±0.32e	12.73±0.35cd	14.22±0.42bc
Met+Cys	22	23.82±0.52a	20.27±0.5c	24.65±0.35a	21.35±0.7bc	21.82±0.38b	12.72±0.24f	14.89±0.13d	14.02±0.41e	12.81±0.33f	15.33±0.28d
Phe+Tyr	38	66.21±1.06a	56.83±1.56b	62.92±2.05ab	60.04±1.5b	58.04±2.14b	36.59±1.08d	41.29±0.75c	36.62±0.72d	38.34±1.22d	42.43±0.7c
Thr	23	28.42±0.55a	24.98±0.5b	26.11±0.8b	24.53±0.56b	25.42±0.16b	16.76±0.24d	18.9±0.2c	15.1±0.55e	17.22±0.04d	17.98±0.55cd
Val	39	40.82±1.13a	36.09±1.23b	36.11±0.73b	37.08±0.92b	36.25±1.23b	23.97±0.61d	27.13±0.68c	21.77±0.83e	25.6±0.44c	26.01±0.73c
LAA		Lys	Lys	Lys	Lys	Lys	Lys	Lys	Lys	Lys	Lys
EAAI(%)		108.2	94.05	98.09	95.08	94.83	61.97	71.83	58.66	64.5	70.47
Note: LAA: limiting amino acid; EAAI: essential amino acid index; Different lowercase letters(a,b,c...) represent significant at the 0.05 level(P＜0.05).
Table S10 EAAI values of ten foxtail millet varieties in E3 area
Essential Amino Acids	Amino Acids Scoring pattern (FAO/WHO/UNU)	B28	B95	B117	B139	B331	B203	B404	B413	B414	B428
His	15	13.37±0.4c	16.57±0.18b	15.92±0.38b	17.63±0.23a	16.41±0.65b	10.83±0.22d	10.41±0.3de	9.24±0.07f	10.14±0.41e	10.32±0.13e
Ile	30	24.31±0.76b	30.59±0.47a	30.99±0.57a	30.02±1.12a	31.1±1.25a	18.43±0.47d	18.23±0.53d	15.05±0.47e	19.47±0.21c	18.11±0.42d
Leu	59	78.63±0.6c	99.9±2.77a	104.08±3.24a	99.09±2.46a	90.94±2.72b	57.61±0.81d	57.6±1.27de	42.44±0.48f	59.59±1.79d	54.52±1.02e
Lys	45	16.32±0.4b	18.14±0.41a	14.03±0.4c	17.88±0.6a	16.29±0.49b	12.29±0.41d	13.05±0.49cd	12.56±0.31d	11.9±0.36d	13.17±0.28cd
Met+Cys	22	18.84±0.58c	21.51±0.51b	27.72±0.63a	21.73±0.49b	28.68±0.71a	14.8±0.31de	14.45±0.18e	13.41±0.43f	15.61±0.47d	13.2±0.31f
Phe+Tyr	38	53.17±1.33c	63.65±1.65b	67.22±1.8a	65.38±1.48ab	64.33±1.59b	40.37±0.97d	39.84±0.67d	34.86±0.68e	40.64±0.45d	39.61±1.22d
Thr	23	23.31±0.66b	28.01±0.48a	28.37±0.94a	27.04±0.76a	28.08±0.24a	17.86±0.49c	17.59±0.24c	14.66±0.43d	17.96±0.57c	16.89±0.49c
Val	39	33.01±0.84b	40.45±1.19a	39.31±0.41a	41.19±1.48a	39.63±1.1a	25.49±0.65c	25.86±0.86c	20.5±0.43d	27.04±0.79c	25.24±0.82c
LAA		Lys	Lys	Lys	Lys	Lys	Lys	Lys	Lys	Lys	Lys
EAAI(%)		87.98	105.97	106.63	106.5	107.11	67.45	67.22	57.3	68.44	65.39
Note: LAA: limiting amino acid; EAAI: essential amino acid index; Different lowercase letters(a,b,c...) represent significant at the 0.05 level(P＜0.05).

## Sheet: Table S11-15
Table S11 Total Starch content (g •100g-1) of 10 varieties of foxtail millet in 2018
Variety	Planting environment			Mean	SD	Mean±SD	CV(%)
	E1	E2	E3
B28	57.50±0.48b	60.32±2.18ab	47.45±1.69c	55.09	5.52	55.09±5.52ab	10.02
B95	51.61±1.61c	60.51±1.03a	49.49±1.88c	53.87	4.77	53.87±4.77ab	8.85
B117	52.07±1.81c	52.44±1.70cd	53.96±1.84bc	52.82	0.82	52.82±0.82b	1.55
B139	50.96±1.56c	54.54±1.25c	53.2±1.60bc	52.9	1.48	52.90±1.48b	2.8
B331	58.83±1.00b	51.71±0.58d	56.37±1.28b	55.63	2.95	55.64±2.95ab	5.3
B203	61.79±1.79ab	53.17±1.22c	59.38±1.91ab	58.11	3.63	58.11±3.63ab	6.25
B404	56.42±1.65bc	55.94±1.41bc	60.72±2.01a	57.7	2.15	57.69±2.15ab	3.73
B413	59.96±2.07ab	55.79±2.08bc	59.63±0.89a	58.46	1.89	58.46±1.89a	3.23
B414	64.11±1.69a	57.74±0.67b	57.43±1.03ab	59.76	3.08	59.76±3.08a	5.15
B428	60.81±2.00ab	58.74±1.49ab	61.09±1.93a	60.21	1.05	60.21±1.05a	1.74
Note：SD: standard deviation; CV: Coefficient of variation
Table S12 The grain hardness index (N) of 10 varieties of foxtail millet in 2018
Variety	Planting environment			Mean	SD	Mean±SD	CV(%)
	E1	E2	E3
B28	1.61±0.04e	2.49±0.07cd	2.18±0.06ef	2.09	0.36	2.09±0.36cd	17.22
B95	1.63±0.05e	1.68±0.06f	1.86±0.06g	1.73	0.1	1.72±0.10d	5.78
B117	3.96±0.07a	3.16±0.10b	4.04±0.11a	3.72	0.4	3.72±0.40ab	10.75
B139	4.09±0.08a	3.62±0.07a	3.68±0.05b	3.8	0.21	3.80±0.21a	5.53
B331	2.79±0.07bc	2.32±0.01d	2.53±0.09d	2.55	0.19	2.55±0.19bc	7.45
B203	2.75±0.09bc	2.68±0.09c	3.02±0.12c	2.82	0.15	2.82±0.15bc	5.32
B404	2.70±0.05c	2.19±0.04e	2.06±0.06f	2.32	0.28	2.32±0.28c	12.07
B413	2.66±0.08c	3.49±0.12a	2.11±0.06ef	2.75	0.57	2.75±0.57bc	20.73
B414	2.19±0.04d	2.37±0.05d	2.28±0.07e	2.28	0.07	2.28±0.07c	3.07
B428	2.86±0.05b	3.08±0.10b	2.95±0.08c	2.97	0.09	2.96±0.09b	3.03
Note：SD: standard deviation; CV: Coefficient of variation
Table S13 Gel consistency (mm) of 10 varieties of foxtail millet in 2018
Variety	Planting environment			Mean	SD	Mean±SD	CV(%)
	E1	E2	E3
B28	95.77±2.76c	86.47±2.34d	74.51±2.87cd	85.58	8.7	85.58±10.66bc	10.17
B95	69.89±1.10e	68.14±1.54e	63.72±2.43e	67.25	2.6	67.25±3.18d	3.87
B117	85.65±3.07d	86.98±2.91d	74.32±2.02d	82.32	5.68	82.32±6.96c	6.9
B139	80.91±2.16d	80.47±2.33d	77.37±2.00cd	79.58	1.58	79.58±1.93c	1.99
B331	101.18±2.67c	92.89±0.54c	81.94±2.67c	92	7.88	92.00±9.65bc	8.57
B203	106.45±2.26bc	102.61±2.97b	96.10±3.55b	101.72	4.27	101.72±5.23b	4.2
B404	107.86±3.56bc	110.54±3.47ab	110.55±2.54a	109.65	1.26	109.65±1.55a	1.15
B413	104.46±2.91bc	103.05±3.65b	98.98±3.61b	102.16	2.32	102.16±2.85b	2.27
B414	123.92±2.08a	117.62±1.93a	108.65±1.57a	116.73	6.27	116.73±7.67a	5.37
B428	110.92±3.27b	112.53±3.31ab	111.48±1.11a	111.64	0.67	111.64±0.82a	0.6
Note：SD: standard deviation; CV: Coefficient of variation
Table S14 Grain color index (b value) of 10 varieties of foxtail millet in 2018
Variety	Planting environment			Mean	SD	Mean±SD	CV(%)
	E1	E2	E3
B28	41.13±0.60c	40.29±1.33c	39.71±0.53c	40.38	0.58	40.38±0.58b	1.44
B95	36.09±1.36d	35.60±1.20d	36.64±0.68d	36.11	0.42	36.11±0.42c	1.16
B117	45.77±1.05ab	39.97±1.29c	42.72±0.74b	42.82	2.37	42.82±2.37b	5.53
B139	41.29±0.98bc	39.48±1.33c	40.58±0.86bc	40.45	0.74	40.45±0.74b	1.83
B331	44.06±1.12b	40.48±1.13c	41.33±1.16bc	41.96	1.53	41.96±1.53b	3.65
B203	43.22±1.44bc	41.01±0.51c	45.21±0.50a	43.15	1.72	43.15±1.72b	3.99
B404	46.73±0.50a	44.92±0.50b	45.68±1.00a	45.78	0.74	45.78±0.74ab	1.62
B413	41.47±1.31bc	40.11±1.38c	39.25±0.98c	40.28	0.91	40.28±0.91b	2.26
B414	46.78±1.60a	48.23±1.37a	46.50±0.84a	47.17	0.76	47.17±0.76a	1.61
B428	47.33±1.23a	45.84±1.14ab	46.44±0.36a	46.54	0.61	46.54±0.61ab	1.31
Note：SD: standard deviation; CV: Coefficient of variation
Table S15 Brightness (L value) of 10 varieties of foxtail millet in 2018
Variety	Planting environment			Mean	SD	Mean±SD	CV(%)
	E1	E2	E3
B28	60.59±2.09b	58.39±1.88c	59.19±1.08b	59.39	0.91	59.39±0.91b	1.53
B95	66.98±2.43ab	59.84±2.05c	61.06±1.8ab	62.63	3.12	62.63±3.12ab	4.98
B117	62.03±2.20b	59.80±0.99c	58.61±0.45b	60.15	1.42	60.15±1.42b	2.36
B139	59.50±1.73b	62.64±2.27bc	62.59±2.18ab	61.58	1.47	61.58±1.47b	2.39
B331	60.62±2.22b	60.82±1.05c	62.64±0.72a	61.36	0.91	61.36±0.91b	1.48
B203	65.74±2.38ab	65.33±2.48ab	64.82±1.35a	65.3	0.38	65.3±0.38a	0.58
B404	64.93±1.37ab	64.20±0.45b	64.27±2.05a	64.47	0.33	64.47±0.33ab	0.51
B413	67.37±1.60a	66.42±0.67a	64.05±0.26a	65.95	1.4	65.95±1.4a	2.12
B414	63.8±2.26ab	63.74±1.66bc	61.44±0.46ab	62.99	1.1	62.99±1.1ab	1.75
B428	63.00±1.21b	62.93±1.34bc	65.6±2.09a	63.84	1.24	63.84±1.24ab	1.94
Note：SD: standard deviation; CV: Coefficient of variation

## Sheet: Talbe S16
Table S16 The subordinative function analyzed for eating quality traits among the varieties of foxtail millet
Variety	U(TPC)	U(GHI)	U(GC)	U(b value)	U(L value)	U(mean)	Order
B28	0.807829	0.826087	0.740606	0.636364	0	0.5308	2
B95	0.373665	1	0	0	1	0.395611	5
B117	0	0.0386473	0.608889	1	0.234568	0.473909	4
B139	0.0284698	0	0.498182	0.646796	0.675926	0.474896	3
B331	1	0.603865	1	0.871833	0.608025	0.746643	1
